# Supplementary material for: The structural-demographic theory revisited: An empirical test for industrialized societies
Source: PLoS One. 2023 Nov 2;18(11):e0287912. doi: 10.1371/journal.pone.0287912 (PMC10621949; doi:10.1371/journal.pone.0287912)
Supplement: S1 Table — Column (1) shows the coefficient estimates from a regression having the PSI as a dependent variable and relative wage, government debt, the share of the population aged between 20 and 29 as well as distrust in the government as predictors. Column (2) shows the coefficient estimates from the same regression having demonstrations as a dependent variable. The independent variables are log transformed and are defined as in [2]. Elite income and elite numbers were not included in the regressions reported in S1 Table due to almost perfect multicollinearity with the relative wage. t statistics in parentheses *, ** and *** corresponds to p values smaller than 0.05, 0.01 and 0.001 respectively. (XLSX) [file pone.0287912.s009.xlsx]

## Sheet: table1
Dependant variable	PSI	Demonstrations
Predictors	(1)	(2)
Relative wage	17.5	30.1
	(0.79)	(0.67)
Distrust	34.7**	22.8
	(3.07)	(1.04)
Gov Debt	35.6***	16.9
	(5.19)	(1.22)
Share 20-29	-30.9***	-46.5*
	(-3.85)	(-2.50)
Constant	19.4	-19.4
	(1.75)	(-0.97)
Observations	73	73
R-squared	0.71	0.18
t statistics in parentheses
="* p<0.05	** p<0.01	*** p<0.001"
